# Supplementary material for: The bacterial virulence factor CagA induces microbial dysbiosis that contributes to excessive epithelial cell proliferation in the Drosophila gut
Source: PLoS Pathog. 2017 Oct 19;13(10):e1006631. doi: 10.1371/journal.ppat.1006631 (PMC5648253; doi:10.1371/journal.ppat.1006631)
Supplement: S1 Dataset — (XLSX) [file ppat.1006631.s001.xlsx]

## Sheet: Figure 1A
Figure 1A	Esg-Gal4 cell proliferation
pH3+ cells/midgut
	Esg>GFP	Esg>CagA	Esg>CagAEPISA
	41	62	33
	30	63	34
	31	73	20
	26	80	37
	16	77	19
	37	51	22
	17	72	14
	23	67	20
	17	47	32
		49	27
		42
		76
		56
		43
		70

## Sheet: Figure 1C
Figure 1C	Myo-Gal4 cell proliferaion
pH3+ cells/midgut
	Myo1A	Myo1A>CagA	Myo1A>CagAEPISA
	43	18	29
	36	20	21
	28	31	41
	35	17	21
	37	10	30
	29	8
	43	10
	40	7

## Sheet: Figure 1D
Figure 1D	Diptericin expression/midgut
RQ values
	esg>GFP	esg>GFP;CagA
	1	11.97
	1	6.05
	1	4.27
	1	1.3
endogenous control gene rp49

## Sheet: Figure 1E
Figure 1E	DUOX expression/midgut CV
RQ values
	esg>GFP	esg>GFP;CagA
	1	5.3
	1	2.4
	1	4.6
	1	3.3
endogenous control gene rp49

## Sheet: Figure 2A
Figure 2A	Log transformed CFU/midgut
Esg>GFP
Raw data	Acetobacter	Lactobacillus	Total
	36000	1	36000
	516000	1	516000
	68000	1	68000
	22000	1	22000
	45000	1	45000
	4000	1	4000
	28000	1	28000
	5000	1	5000
	65000	1	65000
	21100	1	21100
	89000	1	89000
	12000	1	12000
Log transformed data
	4.5563	0	4.5563
	5.71265	0	5.71265
	4.83251	0	4.83251
	4.34242	0	4.34242
	4.65321	0	4.65321
	3.60206	0	3.60206
	4.44716	0	4.44716
	3.69897	0	3.69897
	4.81291	0	4.81291
	4.32428	0	4.32428
	4.94939	0	4.94939
	4.07918	0	4.07918

## Sheet: Figure 2B
Figure 2B
Esg>GFP;CagA
Raw data	Acetobacter	Lactobacillus	Total
	657000	16000	673000
	26500	2900	29400
	345000	19000	364000
	39000	6000	45000
	316000	14000	330000
	77000	22000	99000
	34000	14500	48500
	31000	23000	54000
	19000	21000	40000
	11200	17900	29100
	2300	1800	4100
Log transformed data
	5.81757	4.20412	5.82801
	4.42325	3.4624	4.46835
	5.53782	4.27875	5.5611
	4.59107	3.77815	4.65321
	5.49969	4.14613	5.51851
	4.88649	4.34242	4.99564
	4.53148	4.16137	4.68574
	4.49136	4.36173	4.73239
	4.27875	4.32222	4.60206
	4.04922	4.25285	4.46389
	3.36173	3.25527	3.61278

## Sheet: Figure 2C
Figure 2C
Esg>GFP;CagAEPISA
Raw data	Acetobacter	Lactobacillus	Total
	3000	1	3001
	41000	1	41001
	5100	1	5101
	5000	1	5001
	3200	20	3220
	33000	140	33140
	28000	380	28380
	12000	120	12120
Log transformed data
	3.47712	0	3.47727
	4.61278	0	4.61279
	3.70757	0	3.70765
	3.69897	0	3.69906
	3.50515	1.30103	3.50786
	4.51851	2.14613	4.52035
	4.44716	2.57978	4.45301
	4.07918	2.07918	4.0835

## Sheet: Figure 2D
Figure 2D	Cell proliferaion CV vs GF
pH3+ cells/midgut
	esg>GFP CV	esg>GFP GF	esg>GFP;UAS-CagA CV	esg>GFP;UAS-CagA GF	esg>GFP;UAS-CagA[EPISA] CV	esg>GFP;UAS-CagA[EPISA] GF
	16	9	90	49	33	9
	37	12	98	57	34	6
	17	7	88	34	20	12
	23	23	104	45	37	20
	17	15	99	51	19	7
	25	14	78	40	24	17
	22	41	90	44	28	16
	33	26	84	30	30	21
	22	33	88	33	26	14
	20	23	63	47	21	19
	21	18	68	62	31	17
	10	13	67	56	23	20
	24	17	94	44	25
	46	14	84	44	25
	19	20	47	20
	21	21	61	37
	16		64	53
	27		71	46
	49		65	44
	27		77
	33		72
	27		55
	21		54
	19		68
	18		51
	40		80
	38		70
	31		75
	41		70
			58
			63
			84
			59
			73
			81
			75
			81
			137
			80
			74
			71

## Sheet: Figure 2E
Figure 2E	Log transformed CFU/midgut
Raw data	Esg>GFP Ap	Esg>GFP Lb	Esg>GFP total	Esg>GFP;CagA Ap	Esg>GFP;CagA Lb	Esg>GFP;CagA total
	36000	3200	39200	100	200	300
	9000	23000	32000	200	500	700
	67000	12300	79300	100	400	500
	3000	25000	28000	1000	300	1300
	1200	7000	8200	200	200	400
	7000	200	7200	8000	700	8700
	700	500	1200	5000	4100	9100
	2600	300	2900	1100	500	1600
	7500	110	7610	1400	1250	2650
	4900	100	5000	2000	1900	3900
	48000	500	48500	100	54000	54100
	14000	3400	17400	600	21000	21600
	108000	3000	111000	800	31000	31800
	34000	400	34400	180	45000	45180
	28000	1800	29800	140	56000	56140
	16000	200	16200
	87000	1000	88000
	43000	360	43360
	11300	0	11300
	13000	0	13000
Log transformed data	Esg>GFP Ap	Esg>GFP Lb	Esg>GFP total	Esg>GFP;CagA Ap	Esg>GFP;CagA Lb	Esg>GFP;CagA total
	4.5563	3.50515	4.59329	2	2.30103	2.47712
	3.95424	4.36173	4.50515	2.30103	2.69897	2.8451
	4.82608	4.0899	4.89927	2	2.60206	2.69897
	3.47712	4.39794	4.44716	3	2.47712	3.11394
	3.07918	3.8451	3.91381	2.30103	2.30103	2.60206
	3.8451	2.30103	3.85733	3.90309	2.8451	3.93952
	2.8451	2.69897	3.07918	3.69897	3.61278	3.95904
	3.41497	2.47712	3.4624	3.04139	2.69897	3.20412
	3.87506	2.04139	3.88138	3.14613	3.09691	3.42325
	3.6902	2	3.69897	3.30103	3.27875	3.59106
	4.68124	2.69897	4.68574	2	4.73239	4.7332
	4.14613	3.53148	4.24055	2.77815	4.32222	4.33445
	5.03342	3.47712	5.04532	2.90309	4.49136	4.50243
	4.53148	2.60206	4.53656	2.25527	4.65321	4.65495
	4.44716	3.25527	4.47422	2.14613	4.74819	4.74927
	4.20412	2.30103	4.20951
	4.93952	3	4.94448
	4.63347	2.5563	4.63709
	4.05308		4.05308
	4.11394		4.11394

## Sheet: Figure 3A
Figure 3A	Diptericin expression GF
RQ values
	esg>GFP	esg>GFP;CagA
	1	0.301
	1	0.508
	1	0.669
endogenous control gene rp49

[truncated: 21 more sheets: Figure 3B, Figue 3C, Figure 3D, Figure 4A, Figure 4B, Figure 4C, Figure 4D, Figure 4E, Figure 4F, Figure 5A, Figure 5B, Figure 5C, Figure 5D, Figure 5E, Figure 5F, Figure S1A, Figure S1B, Figure S1C, Figure S3A, Figure S2A …]
